# Supplementary material for: Role of necroptosis and immune infiltration in preeclampsia: novel insights from bioinformatics analyses
Source: BMC Pregnancy Childbirth. 2023 Jul 4;23:495. doi: 10.1186/s12884-023-05821-0 (PMC10320970; doi:10.1186/s12884-023-05821-0)
Supplement: Supplementary file 2 — Additional file 2: Table S1. Results of NRGs screening. [file 12884_2023_5821_MOESM2_ESM.xls]

## Sheet: TableS1 Obtainment of NRGs
Table S1 Results of NRGs screening
Gene Symbol	Description	Category
FADD	Fas Associated Via Death Domain	Protein Coding
FAS	Fas Cell Surface Death Receptor	Protein Coding
FASLG	Fas Ligand	Protein Coding
MLKL	Mixed Lineage Kinase Domain Like Pseudokinase	Protein Coding
RIPK1	Receptor Interacting Serine/Threonine Kinase 1	Protein Coding
RIPK3	Receptor Interacting Serine/Threonine Kinase 3	Protein Coding
TLR3	Toll Like Receptor 3	Protein Coding
TNF	Tumor Necrosis Factor	Protein Coding
ZBP1	Z-DNA Binding Protein 1	Protein Coding
CASP8	Caspase 8	Protein Coding
CYLD	CYLD Lysine 63 Deubiquitinase	Protein Coding
ITPK1	Inositol-Tetrakisphosphate 1-Kinase	Protein Coding
IPMK	Inositol Polyphosphate Multikinase	Protein Coding
MAP3K7	Mitogen-Activated Protein Kinase Kinase Kinase 7	Protein Coding
CASP6	Caspase 6	Protein Coding
TRPM7	Transient Receptor Potential Cation Channel Subfamily M Member 7	Protein Coding
PELI1	Pellino E3 Ubiquitin Protein Ligase 1	Protein Coding
PGLYRP1	Peptidoglycan Recognition Protein 1	Protein Coding
SPATA2	Spermatogenesis Associated 2	Protein Coding
SIRT3	Sirtuin 3	Protein Coding
HMGB1	High Mobility Group Box 1	Protein Coding
TP53	Tumor Protein P53	Protein Coding
TNFRSF1A	TNF Receptor Superfamily Member 1A	Protein Coding
BIRC2	Baculoviral IAP Repeat Containing 2	Protein Coding
MEFV	MEFV Innate Immuity Regulator, Pyrin	Protein Coding
AIM2	Absent In Melanoma 2	Protein Coding
TNFAIP3	TNF Alpha Induced Protein 3	Protein Coding
UCHL1	Ubiquitin C-Terminal Hydrolase L1	Protein Coding
STING1	Stimulator Of Interferon Response CGAMP Interactor 1	Protein Coding
TNIP1	TNFAIP3 Interacting Protein 1	Protein Coding
SERTAD1	SERTA Domain Containing 1	Protein Coding
TRAF2	TNF Receptor Associated Factor 2	Protein Coding
NFKB1	Nuclear Factor Kappa B Subunit 1	Protein Coding
CFLAR	CASP8 And FADD Like Apoptosis Regulator	Protein Coding
MAPK14	Mitogen-Activated Protein Kinase 14	Protein Coding
AIFM1	Apoptosis Inducing Factor Mitochondria Associated 1	Protein Coding
KLHDC10	Kelch Domain Containing 10	Protein Coding
SFTPA1	Surfactant Protein A1	Protein Coding
GSK3B	Glycogen Synthase Kinase 3 Beta	Protein Coding
XIAP	X-Linked Inhibitor Of Apoptosis	Protein Coding
MYC	MYC Proto-Oncogene, BHLH Transcription Factor	Protein Coding
TNIP3	TNFAIP3 Interacting Protein 3	Protein Coding
TLR4	Toll Like Receptor 4	Protein Coding
GJB1	Gap Junction Protein Beta 1	Protein Coding
DNM1L	Dynamin 1 Like	Protein Coding
PTGES3	Prostaglandin E Synthase 3	Protein Coding
UVRAG	UV Radiation Resistance Associated	Protein Coding
BRD4	Bromodomain Containing 4	Protein Coding
RB1	RB Transcriptional Corepressor 1	Protein Coding
SIRT2	Sirtuin 2	Protein Coding
IKBKB	Inhibitor Of Nuclear Factor Kappa B Kinase Subunit Beta	Protein Coding
DAPK1	Death Associated Protein Kinase 1	Protein Coding
FKBP1A	FKBP Prolyl Isomerase 1A	Protein Coding
CD274	CD274 Molecule	Protein Coding
EZH2	Enhancer Of Zeste 2 Polycomb Repressive Complex 2 Subunit	Protein Coding
NFE2L2	NFE2 Like BZIP Transcription Factor 2	Protein Coding
CHMP4B	Charged Multivesicular Body Protein 4B	Protein Coding
CXCL5	C-X-C Motif Chemokine Ligand 5	Protein Coding
BCL2	BCL2 Apoptosis Regulator	Protein Coding
AXL	AXL Receptor Tyrosine Kinase	Protein Coding
MERTK	MER Proto-Oncogene, Tyrosine Kinase	Protein Coding
TYRO3	TYRO3 Protein Tyrosine Kinase	Protein Coding
ADAR	Adenosine Deaminase RNA Specific	Protein Coding
SIRT6	Sirtuin 6	Protein Coding
SLC39A7	Solute Carrier Family 39 Member 7	Protein Coding
NAT2	N-Acetyltransferase 2	Protein Coding
USP22	Ubiquitin Specific Peptidase 22	Protein Coding
PANX1	Pannexin 1	Protein Coding
PDCD6IP	Programmed Cell Death 6 Interacting Protein	Protein Coding
FLOT1	Flotillin 1	Protein Coding
FLOT2	Flotillin 2	Protein Coding
IL37	Interleukin 37	Protein Coding
DIABLO	Diablo IAP-Binding Mitochondrial Protein	Protein Coding
FASN	Fatty Acid Synthase	Protein Coding
CDK9	Cyclin Dependent Kinase 9	Protein Coding
TIMM50	Translocase Of Inner Mitochondrial Membrane 50	Protein Coding
SLC25A37	Solute Carrier Family 25 Member 37	Protein Coding
PPP1R3G	Protein Phosphatase 1 Regulatory Subunit 3G	Protein Coding
NFKBIA	NFKB Inhibitor Alpha	Protein Coding
AURKC	Aurora Kinase C	Protein Coding
NGFR	Nerve Growth Factor Receptor	Protein Coding
FMR1	Fragile X Messenger Ribonucleoprotein 1	Protein Coding
GNLY	Granulysin	Protein Coding
PARP1	Poly(ADP-Ribose) Polymerase 1	Protein Coding
HTRA2	HtrA Serine Peptidase 2	Protein Coding
HSPA5	Heat Shock Protein Family A (Hsp70) Member 5	Protein Coding
BIRC3	Baculoviral IAP Repeat Containing 3	Protein Coding
PRKAA2	Protein Kinase AMP-Activated Catalytic Subunit Alpha 2	Protein Coding
PRKAA1	Protein Kinase AMP-Activated Catalytic Subunit Alpha 1	Protein Coding
PITPNA	Phosphatidylinositol Transfer Protein Alpha	Protein Coding
ANGPT2	Angiopoietin 2	Protein Coding
METTL3	Methyltransferase 3, N6-Adenosine-Methyltransferase Complex Catalytic Subunit	Protein Coding
TRAF5	TNF Receptor Associated Factor 5	Protein Coding
FNDC4	Fibronectin Type III Domain Containing 4	Protein Coding
FNDC5	Fibronectin Type III Domain Containing 5	Protein Coding
TXN	Thioredoxin	Protein Coding
PRKN	Parkin RBR E3 Ubiquitin Protein Ligase	Protein Coding
RALBP1	RalA Binding Protein 1	Protein Coding
TP53I3	Tumor Protein P53 Inducible Protein 3	Protein Coding
GSDMD	Gasdermin D	Protein Coding
HSP90AA1	Heat Shock Protein 90 Alpha Family Class A Member 1	Protein Coding
STUB1	STIP1 Homology And U-Box Containing Protein 1	Protein Coding
TNFSF10	TNF Superfamily Member 10	Protein Coding
CDC37	Cell Division Cycle 37, HSP90 Cochaperone	Protein Coding
RELA	RELA Proto-Oncogene, NF-KB Subunit	Protein Coding
TRPC6	Transient Receptor Potential Cation Channel Subfamily C Member 6	Protein Coding
SIRT5	Sirtuin 5	Protein Coding
MTX2	Metaxin 2	Protein Coding
MTX1	Metaxin 1	Protein Coding
AREL1	Apoptosis Resistant E3 Ubiquitin Protein Ligase 1	Protein Coding
AURKA	Aurora Kinase A	Protein Coding
PLK1	Polo Like Kinase 1	Protein Coding
TNFRSF10B	TNF Receptor Superfamily Member 10b	Protein Coding
MYH9	Myosin Heavy Chain 9	Protein Coding
SQSTM1	Sequestosome 1	Protein Coding
CASP10	Caspase 10	Protein Coding
SOAT1	Sterol O-Acyltransferase 1	Protein Coding
TNFRSF10A	TNF Receptor Superfamily Member 10a	Protein Coding
HGF	Hepatocyte Growth Factor	Protein Coding
SRC	SRC Proto-Oncogene, Non-Receptor Tyrosine Kinase	Protein Coding
ANXA1	Annexin A1	Protein Coding
BCL2L1	BCL2 Like 1	Protein Coding
CASP2	Caspase 2	Protein Coding
FPR1	Formyl Peptide Receptor 1	Protein Coding
KL	Klotho	Protein Coding
MIF	Macrophage Migration Inhibitory Factor	Protein Coding
TNFRSF21	TNF Receptor Superfamily Member 21	Protein Coding
BMI1	BMI1 Proto-Oncogene, Polycomb Ring Finger	Protein Coding
BBC3	BCL2 Binding Component 3	Protein Coding
AVEN	Apoptosis And Caspase Activation Inhibitor	Protein Coding
ZNF7	Zinc Finger Protein 7	Protein Coding
PTEN	Phosphatase And Tensin Homolog	Protein Coding
GSK3A	Glycogen Synthase Kinase 3 Alpha	Protein Coding
ESR2	Estrogen Receptor 2	Protein Coding
EGR1	Early Growth Response 1	Protein Coding
C5	Complement C5	Protein Coding
SP1	Sp1 Transcription Factor	Protein Coding
ATG5	Autophagy Related 5	Protein Coding
C9	Complement C9	Protein Coding
CD74	CD74 Molecule	Protein Coding
NOX4	NADPH Oxidase 4	Protein Coding
C7	Complement C7	Protein Coding
C6	Complement C6	Protein Coding
RCN1	Reticulocalbin 1	Protein Coding
TNFSF12	TNF Superfamily Member 12	Protein Coding
MKRN1	Makorin Ring Finger Protein 1	Protein Coding
UHRF1	Ubiquitin Like With PHD And Ring Finger Domains 1	Protein Coding
AIFM2	Apoptosis Inducing Factor Mitochondria Associated 2	Protein Coding
CTSB	Cathepsin B	Protein Coding
CD40LG	CD40 Ligand	Protein Coding
BID	BH3 Interacting Domain Death Agonist	Protein Coding
IFNB1	Interferon Beta 1	Protein Coding
OGT	O-Linked N-Acetylglucosamine (GlcNAc) Transferase	Protein Coding
ID1	Inhibitor Of DNA Binding 1, HLH Protein	Protein Coding
CYP3A4	Cytochrome P450 Family 3 Subfamily A Member 4	Protein Coding
PAK1	P21 (RAC1) Activated Kinase 1	Protein Coding
SGK1	Serum/Glucocorticoid Regulated Kinase 1	Protein Coding
CDC7	Cell Division Cycle 7	Protein Coding
IDO1	Indoleamine 2,3-Dioxygenase 1	Protein Coding
CERK	Ceramide Kinase	Protein Coding
SMN1	Survival Of Motor Neuron 1, Telomeric	Protein Coding
SMN2	Survival Of Motor Neuron 2, Centromeric	Protein Coding
KIAA1191	KIAA1191	Protein Coding
STAT3	Signal Transducer And Activator Of Transcription 3	Protein Coding
TRADD	TNFRSF1A Associated Via Death Domain	Protein Coding
TP63	Tumor Protein P63	Protein Coding
IL1A	Interleukin 1 Alpha	Protein Coding
PADI4	Peptidyl Arginine Deiminase 4	Protein Coding
CTSD	Cathepsin D	Protein Coding
CLEC7A	C-Type Lectin Domain Containing 7A	Protein Coding
OTULIN	OTU Deubiquitinase With Linear Linkage Specificity	Protein Coding
TRIM28	Tripartite Motif Containing 28	Protein Coding
PGAM5	PGAM Family Member 5, Mitochondrial Serine/Threonine Protein Phosphatase	Protein Coding
HPRT1	Hypoxanthine Phosphoribosyltransferase 1	Protein Coding
FAP	Fibroblast Activation Protein Alpha	Protein Coding
TRIM24	Tripartite Motif Containing 24	Protein Coding
CHL1	Cell Adhesion Molecule L1 Like	Protein Coding
TGFBR1	Transforming Growth Factor Beta Receptor 1	Protein Coding
SNCA	Synuclein Alpha	Protein Coding
CDKN2A	Cyclin Dependent Kinase Inhibitor 2A	Protein Coding
ACVR1B	Activin A Receptor Type 1B	Protein Coding
PYGM	Glycogen Phosphorylase, Muscle Associated	Protein Coding
TARDBP	TAR DNA Binding Protein	Protein Coding
RIGI	RNA Sensor RIG-I	Protein Coding
CCL2	C-C Motif Chemokine Ligand 2	Protein Coding
DPEP1	Dipeptidase 1	Protein Coding
XRCC1	X-Ray Repair Cross Complementing 1	Protein Coding
CHMP1A	Charged Multivesicular Body Protein 1A	Protein Coding
UBR2	Ubiquitin Protein Ligase E3 Component N-Recognin 2	Protein Coding
HIF1A	Hypoxia Inducible Factor 1 Subunit Alpha	Protein Coding
GPX4	Glutathione Peroxidase 4	Protein Coding
LAMP2	Lysosomal Associated Membrane Protein 2	Protein Coding
MPRIP	Myosin Phosphatase Rho Interacting Protein	Protein Coding
MTOR	Mechanistic Target Of Rapamycin Kinase	Protein Coding
BRAF	B-Raf Proto-Oncogene, Serine/Threonine Kinase	Protein Coding
ACHE	Acetylcholinesterase (Cartwright Blood Group)	Protein Coding
AFP	Alpha Fetoprotein	Protein Coding
CXCL1	C-X-C Motif Chemokine Ligand 1	Protein Coding
NFAT5	Nuclear Factor Of Activated T Cells 5	Protein Coding
VIL1	Villin 1	Protein Coding
SHARPIN	SHANK Associated RH Domain Interactor	Protein Coding
CBL	Cbl Proto-Oncogene	Protein Coding
MAPK1	Mitogen-Activated Protein Kinase 1	Protein Coding
MAPK8	Mitogen-Activated Protein Kinase 8	Protein Coding
GSN	Gelsolin	Protein Coding
TBK1	TANK Binding Kinase 1	Protein Coding
CTSL	Cathepsin L	Protein Coding
RARG	Retinoic Acid Receptor Gamma	Protein Coding
CTSH	Cathepsin H	Protein Coding
CTSS	Cathepsin S	Protein Coding
DSTYK	Dual Serine/Threonine And Tyrosine Protein Kinase	Protein Coding
TNFRSF25	TNF Receptor Superfamily Member 25	Protein Coding
RNF31	Ring Finger Protein 31	Protein Coding
CHUK	Component Of Inhibitor Of Nuclear Factor Kappa B Kinase Complex	Protein Coding
BDNF	Brain Derived Neurotrophic Factor	Protein Coding
BUB1B	BUB1 Mitotic Checkpoint Serine/Threonine Kinase B	Protein Coding
IFNG	Interferon Gamma	Protein Coding
IRAK1	Interleukin 1 Receptor Associated Kinase 1	Protein Coding
EIF2AK3	Eukaryotic Translation Initiation Factor 2 Alpha Kinase 3	Protein Coding
HSPA8	Heat Shock Protein Family A (Hsp70) Member 8	Protein Coding
IKBKG	Inhibitor Of Nuclear Factor Kappa B Kinase Regulatory Subunit Gamma	Protein Coding
MAPK3	Mitogen-Activated Protein Kinase 3	Protein Coding
TAB2	TGF-Beta Activated Kinase 1 (MAP3K7) Binding Protein 2	Protein Coding
NQO1	NAD(P)H Quinone Dehydrogenase 1	Protein Coding
BECN1	Beclin 1	Protein Coding
XBP1	X-Box Binding Protein 1	Protein Coding
HSPA4	Heat Shock Protein Family A (Hsp70) Member 4	Protein Coding
TAB1	TGF-Beta Activated Kinase 1 (MAP3K7) Binding Protein 1	Protein Coding
TICAM1	TIR Domain Containing Adaptor Molecule 1	Protein Coding
UBC	Ubiquitin C	Protein Coding
RBCK1	RANBP2-Type And C3HC4-Type Zinc Finger Containing 1	Protein Coding
SOX17	SRY-Box Transcription Factor 17	Protein Coding
AGFG1	ArfGAP With FG Repeats 1	Protein Coding
BNIP3	BCL2 Interacting Protein 3	Protein Coding
TAB3	TGF-Beta Activated Kinase 1 (MAP3K7) Binding Protein 3	Protein Coding
EIF2A	Eukaryotic Translation Initiation Factor 2A	Protein Coding
H1-5	H1.5 Linker Histone, Cluster Member	Protein Coding
TNIP2	TNFAIP3 Interacting Protein 2	Protein Coding
MIB2	MIB E3 Ubiquitin Protein Ligase 2	Protein Coding
DIRAS3	DIRAS Family GTPase 3	Protein Coding
C20orf204	Chromosome 20 Open Reading Frame 204	Protein Coding
EGFR	Epidermal Growth Factor Receptor	Protein Coding
IDH1	Isocitrate Dehydrogenase (NADP(+)) 1	Protein Coding
JAK1	Janus Kinase 1	Protein Coding
FLT3	Fms Related Receptor Tyrosine Kinase 3	Protein Coding
HMOX1	Heme Oxygenase 1	Protein Coding
IDH2	Isocitrate Dehydrogenase (NADP(+)) 2	Protein Coding
MMP13	Matrix Metallopeptidase 13	Protein Coding
G6PD	Glucose-6-Phosphate Dehydrogenase	Protein Coding
GJA1	Gap Junction Protein Alpha 1	Protein Coding
NPM1	Nucleophosmin 1	Protein Coding
VCP	Valosin Containing Protein	Protein Coding
VIM	Vimentin	Protein Coding
ACTB	Actin Beta	Protein Coding
BAX	BCL2 Associated X, Apoptosis Regulator	Protein Coding
CAD	Carbamoyl-Phosphate Synthetase 2, Aspartate Transcarbamylase, And Dihydroorotase	Protein Coding
DRD2	Dopamine Receptor D2	Protein Coding
EPAS1	Endothelial PAS Domain Protein 1	Protein Coding
PRDX1	Peroxiredoxin 1	Protein Coding
TNFRSF1B	TNF Receptor Superfamily Member 1B	Protein Coding
YWHAE	Tyrosine 3-Monooxygenase/Tryptophan 5-Monooxygenase Activation Protein Epsilon	Protein Coding
APC	APC Regulator Of WNT Signaling Pathway	Protein Coding
ATP2A1	ATPase Sarcoplasmic/Endoplasmic Reticulum Ca2+ Transporting 1	Protein Coding
CASP1	Caspase 1	Protein Coding
EEF2	Eukaryotic Translation Elongation Factor 2	Protein Coding
HSPD1	Heat Shock Protein Family D (Hsp60) Member 1	Protein Coding
KIF11	Kinesin Family Member 11	Protein Coding
KRT18	Keratin 18	Protein Coding
LEF1	Lymphoid Enhancer Binding Factor 1	Protein Coding
PKM	Pyruvate Kinase M1/2	Protein Coding
PTPN6	Protein Tyrosine Phosphatase Non-Receptor Type 6	Protein Coding
RPL11	Ribosomal Protein L11	Protein Coding
RPS19	Ribosomal Protein S19	Protein Coding
TPM1	Tropomyosin 1	Protein Coding
TSC2	TSC Complex Subunit 2	Protein Coding
YWHAG	Tyrosine 3-Monooxygenase/Tryptophan 5-Monooxygenase Activation Protein Gamma	Protein Coding
AHR	Aryl Hydrocarbon Receptor	Protein Coding
BAP1	BRCA1 Associated Protein 1	Protein Coding
HNRNPA1	Heterogeneous Nuclear Ribonucleoprotein A1	Protein Coding
HSP90AB1	Heat Shock Protein 90 Alpha Family Class B Member 1	Protein Coding
HSPA9	Heat Shock Protein Family A (Hsp70) Member 9	Protein Coding
KRT8	Keratin 8	Protein Coding
LRP1	LDL Receptor Related Protein 1	Protein Coding
MAPKAPK2	MAPK Activated Protein Kinase 2	Protein Coding
NLRP3	NLR Family Pyrin Domain Containing 3	Protein Coding
NOD2	Nucleotide Binding Oligomerization Domain Containing 2	Protein Coding
PARK7	Parkinsonism Associated Deglycase	Protein Coding
PIKFYVE	Phosphoinositide Kinase, FYVE-Type Zinc Finger Containing	Protein Coding
PRPS1	Phosphoribosyl Pyrophosphate Synthetase 1	Protein Coding
RPL5	Ribosomal Protein L5	Protein Coding
SLC16A1	Solute Carrier Family 16 Member 1	Protein Coding
TNNT2	Troponin T2, Cardiac Type	Protein Coding
TPM3	Tropomyosin 3	Protein Coding
TUBB4A	Tubulin Beta 4A Class IVa	Protein Coding
DDX3X	DEAD-Box Helicase 3 X-Linked	Protein Coding
EIF4EBP1	Eukaryotic Translation Initiation Factor 4E Binding Protein 1	Protein Coding
IL4	Interleukin 4	Protein Coding
KRT1	Keratin 1	Protein Coding
KRT14	Keratin 14	Protein Coding
RANBP2	RAN Binding Protein 2	Protein Coding
SLC25A13	Solute Carrier Family 25 Member 13	Protein Coding
TPM2	Tropomyosin 2	Protein Coding
TUBA4A	Tubulin Alpha 4a	Protein Coding
AFG3L2	AFG3 Like Matrix AAA Peptidase Subunit 2	Protein Coding
ARHGEF2	Rho/Rac Guanine Nucleotide Exchange Factor 2	Protein Coding
CALM1	Calmodulin 1	Protein Coding
CLTC	Clathrin Heavy Chain	Protein Coding
DDX5	DEAD-Box Helicase 5	Protein Coding
FLNC	Filamin C	Protein Coding
HNRNPA2B1	Heterogeneous Nuclear Ribonucleoprotein A2/B1	Protein Coding
HSPA1A	Heat Shock Protein Family A (Hsp70) Member 1A	Protein Coding
KRT5	Keratin 5	Protein Coding
LGALS3	Galectin 3	Protein Coding
LTBP1	Latent Transforming Growth Factor Beta Binding Protein 1	Protein Coding
MYH14	Myosin Heavy Chain 14	Protein Coding
NFS1	NFS1 Cysteine Desulfurase	Protein Coding
NUP214	Nucleoporin 214	Protein Coding
PFKL	Phosphofructokinase, Liver Type	Protein Coding
PINK1	PTEN Induced Kinase 1	Protein Coding
PPP1CB	Protein Phosphatase 1 Catalytic Subunit Beta	Protein Coding
RIPK2	Receptor Interacting Serine/Threonine Kinase 2	Protein Coding
S100A4	S100 Calcium Binding Protein A4	Protein Coding
SLC25A1	Solute Carrier Family 25 Member 1	Protein Coding
TET2	Tet Methylcytosine Dioxygenase 2	Protein Coding
TRAF3	TNF Receptor Associated Factor 3	Protein Coding
TRAF6	TNF Receptor Associated Factor 6	Protein Coding
TUFM	Tu Translation Elongation Factor, Mitochondrial	Protein Coding
UBE2D3	Ubiquitin Conjugating Enzyme E2 D3	Protein Coding
UGDH	UDP-Glucose 6-Dehydrogenase	Protein Coding
ULK1	Unc-51 Like Autophagy Activating Kinase 1	Protein Coding
XRCC6	X-Ray Repair Cross Complementing 6	Protein Coding
ASIC1	Acid Sensing Ion Channel Subunit 1	Protein Coding
ATF4	Activating Transcription Factor 4	Protein Coding
CALM2	Calmodulin 2	Protein Coding
CCT5	Chaperonin Containing TCP1 Subunit 5	Protein Coding
COPB2	COPI Coat Complex Subunit Beta 2	Protein Coding
EMD	Emerin	Protein Coding
FUS	FUS RNA Binding Protein	Protein Coding
HPSE	Heparanase	Protein Coding
IKBKE	Inhibitor Of Nuclear Factor Kappa B Kinase Subunit Epsilon	Protein Coding
IRF3	Interferon Regulatory Factor 3	Protein Coding
KRT6A	Keratin 6A	Protein Coding
MAP1B	Microtubule Associated Protein 1B	Protein Coding
MYO5A	Myosin VA	Protein Coding
MYO6	Myosin VI	Protein Coding
NCL	Nucleolin	Protein Coding
PABPN1	Poly(A) Binding Protein Nuclear 1	Protein Coding
PRSS1	Serine Protease 1	Protein Coding
PSMA3	Proteasome 20S Subunit Alpha 3	Protein Coding
RPL35	Ribosomal Protein L35	Protein Coding
RPS10	Ribosomal Protein S10	Protein Coding
S100A10	S100 Calcium Binding Protein A10	Protein Coding
TUBB4B	Tubulin Beta 4B Class IVb	Protein Coding
UBE2L3	Ubiquitin Conjugating Enzyme E2 L3	Protein Coding
XRCC5	X-Ray Repair Cross Complementing 5	Protein Coding
ACTC1	Actin Alpha Cardiac Muscle 1	Protein Coding
AHSG	Alpha 2-HS Glycoprotein	Protein Coding
CADM1	Cell Adhesion Molecule 1	Protein Coding
KRT19	Keratin 19	Protein Coding
LITAF	Lipopolysaccharide Induced TNF Factor	Protein Coding
NRIP1	Nuclear Receptor Interacting Protein 1	Protein Coding
OPTN	Optineurin	Protein Coding
PKP2	Plakophilin 2	Protein Coding
RPL15	Ribosomal Protein L15	Protein Coding
RPS3	Ribosomal Protein S3	Protein Coding
SKP2	S-Phase Kinase Associated Protein 2	Protein Coding
TUBA1B	Tubulin Alpha 1b	Protein Coding
VDAC2	Voltage Dependent Anion Channel 2	Protein Coding
AGO2	Argonaute RISC Catalytic Component 2	Protein Coding
CALM3	Calmodulin 3	Protein Coding
CALU	Calumenin	Protein Coding
COPA	COPI Coat Complex Subunit Alpha	Protein Coding
CUL4A	Cullin 4A	Protein Coding
DYNLL1	Dynein Light Chain LC8-Type 1	Protein Coding
EEF1A1	Eukaryotic Translation Elongation Factor 1 Alpha 1	Protein Coding
FLII	FLII Actin Remodeling Protein	Protein Coding
GBE1	1,4-Alpha-Glucan Branching Enzyme 1	Protein Coding
HNRNPU	Heterogeneous Nuclear Ribonucleoprotein U	Protein Coding
KLF6	KLF Transcription Factor 6	Protein Coding
KRT10	Keratin 10	Protein Coding
KRT16	Keratin 16	Protein Coding
LGALS1	Galectin 1	Protein Coding
MYO1C	Myosin IC	Protein Coding
NDUFA4	NDUFA4 Mitochondrial Complex Associated	Protein Coding
NSUN2	NOP2/Sun RNA Methyltransferase 2	Protein Coding
PABPC1	Poly(A) Binding Protein Cytoplasmic 1	Protein Coding
PLEC	Plectin	Protein Coding
PNKD	PNKD Metallo-Beta-Lactamase Domain Containing	Protein Coding
PPM1B	Protein Phosphatase, Mg2+/Mn2+ Dependent 1B	Protein Coding
RBMX	RNA Binding Motif Protein X-Linked	Protein Coding
RNGTT	RNA Guanylyltransferase And 5'-Phosphatase	Protein Coding
RPL10A	Ribosomal Protein L10a	Protein Coding
RPL13	Ribosomal Protein L13	Protein Coding
RPL26	Ribosomal Protein L26	Protein Coding
RPL27	Ribosomal Protein L27	Protein Coding
RPS12	Ribosomal Protein S12	Protein Coding
RPS13	Ribosomal Protein S13	Protein Coding
RPS14	Ribosomal Protein S14	Protein Coding
RPS17	Ribosomal Protein S17	Protein Coding
RPS20	Ribosomal Protein S20	Protein Coding
RPS24	Ribosomal Protein S24	Protein Coding
RPS26	Ribosomal Protein S26	Protein Coding
RPS27	Ribosomal Protein S27	Protein Coding
RPS6	Ribosomal Protein S6	Protein Coding
SFPQ	Splicing Factor Proline And Glutamine Rich	Protein Coding
SLC25A5	Solute Carrier Family 25 Member 5	Protein Coding
SLC30A9	Solute Carrier Family 30 Member 9	Protein Coding
STK38	Serine/Threonine Kinase 38	Protein Coding
TANK	TRAF Family Member Associated NFKB Activator	Protein Coding
TCP1	T-Complex 1	Protein Coding
TNFRSF8	TNF Receptor Superfamily Member 8	Protein Coding
XRN2	5'-3' Exoribonuclease 2	Protein Coding
AP2B1	Adaptor Related Protein Complex 2 Subunit Beta 1	Protein Coding
AP2S1	Adaptor Related Protein Complex 2 Subunit Sigma 1	Protein Coding
BANF1	BAF Nuclear Assembly Factor 1	Protein Coding
CAPZA1	Capping Actin Protein Of Muscle Z-Line Subunit Alpha 1	Protein Coding
CCT3	Chaperonin Containing TCP1 Subunit 3	Protein Coding
CNBP	CCHC-Type Zinc Finger Nucleic Acid Binding Protein	Protein Coding
DNAJA1	DnaJ Heat Shock Protein Family (Hsp40) Member A1	Protein Coding
EIF4B	Eukaryotic Translation Initiation Factor 4B	Protein Coding
ELP1	Elongator Acetyltransferase Complex Subunit 1	Protein Coding
IL24	Interleukin 24	Protein Coding
IVNS1ABP	Influenza Virus NS1A Binding Protein	Protein Coding
KRT2	Keratin 2	Protein Coding
KRT7	Keratin 7	Protein Coding
KRT9	Keratin 9	Protein Coding
PCBP1	Poly(RC) Binding Protein 1	Protein Coding
PCM1	Pericentriolar Material 1	Protein Coding
PDIA4	Protein Disulfide Isomerase Family A Member 4	Protein Coding
PDLIM7	PDZ And LIM Domain 7	Protein Coding
PRPF8	Pre-MRNA Processing Factor 8	Protein Coding
PSMC4	Proteasome 26S Subunit, ATPase 4	Protein Coding
PYCARD	PYD And CARD Domain Containing	Protein Coding
RPL12	Ribosomal Protein L12	Protein Coding
RPL13A	Ribosomal Protein L13a	Protein Coding
RPL22	Ribosomal Protein L22	Protein Coding
RPL3	Ribosomal Protein L3	Protein Coding
RPL4	Ribosomal Protein L4	Protein Coding
RPL7	Ribosomal Protein L7	Protein Coding
RPL7A	Ribosomal Protein L7a	Protein Coding
RPS23	Ribosomal Protein S23	Protein Coding
RPS29	Ribosomal Protein S29	Protein Coding
S100A6	S100 Calcium Binding Protein A6	Protein Coding
SLC25A10	Solute Carrier Family 25 Member 10	Protein Coding
SNRPE	Small Nuclear Ribonucleoprotein Polypeptide E	Protein Coding
SRSF1	Serine And Arginine Rich Splicing Factor 1	Protein Coding
SVIL	Supervillin	Protein Coding
TCOF1	Treacle Ribosome Biogenesis Factor 1	Protein Coding
TUBA1C	Tubulin Alpha 1c	Protein Coding
TUBB6	Tubulin Beta 6 Class V	Protein Coding
WDR77	WD Repeat Domain 77	Protein Coding
ATAD3A	ATPase Family AAA Domain Containing 3A	Protein Coding
BAG2	BAG Cochaperone 2	Protein Coding
BCLAF1	BCL2 Associated Transcription Factor 1	Protein Coding
CCNT1	Cyclin T1	Protein Coding
CCT6A	Chaperonin Containing TCP1 Subunit 6A	Protein Coding
CCT8	Chaperonin Containing TCP1 Subunit 8	Protein Coding
CPSF3	Cleavage And Polyadenylation Specific Factor 3	Protein Coding
DDX17	DEAD-Box Helicase 17	Protein Coding
ELAVL1	ELAV Like RNA Binding Protein 1	Protein Coding
FIP1L1	Factor Interacting With PAPOLA And CPSF1	Protein Coding
HNRNPF	Heterogeneous Nuclear Ribonucleoprotein F	Protein Coding
HNRNPH1	Heterogeneous Nuclear Ribonucleoprotein H1	Protein Coding
HNRNPL	Heterogeneous Nuclear Ribonucleoprotein L	Protein Coding
HNRNPM	Heterogeneous Nuclear Ribonucleoprotein M	Protein Coding
IGF2BP1	Insulin Like Growth Factor 2 MRNA Binding Protein 1	Protein Coding
IGF2BP3	Insulin Like Growth Factor 2 MRNA Binding Protein 3	Protein Coding
IQSEC1	IQ Motif And Sec7 Domain ArfGEF 1	Protein Coding
KHDRBS1	KH RNA Binding Domain Containing, Signal Transduction Associated 1	Protein Coding
MAP1LC3A	Microtubule Associated Protein 1 Light Chain 3 Alpha	Protein Coding
MVP	Major Vault Protein	Protein Coding
MYL6	Myosin Light Chain 6	Protein Coding
NME8	NME/NM23 Family Member 8	Protein Coding
PAWR	Pro-Apoptotic WT1 Regulator	Protein Coding
RIOK1	RIO Kinase 1	Protein Coding
RPL23	Ribosomal Protein L23	Protein Coding
RPL23A	Ribosomal Protein L23a	Protein Coding
RPL34	Ribosomal Protein L34	Protein Coding
RPL9	Ribosomal Protein L9	Protein Coding
RPLP1	Ribosomal Protein Lateral Stalk Subunit P1	Protein Coding
RPLP2	Ribosomal Protein Lateral Stalk Subunit P2	Protein Coding
RPS16	Ribosomal Protein S16	Protein Coding
SF1	Splicing Factor 1	Protein Coding
SLC25A6	Solute Carrier Family 25 Member 6	Protein Coding
SRSF3	Serine And Arginine Rich Splicing Factor 3	Protein Coding
SRSF6	Serine And Arginine Rich Splicing Factor 6	Protein Coding
SRSF7	Serine And Arginine Rich Splicing Factor 7	Protein Coding
SRSF9	Serine And Arginine Rich Splicing Factor 9	Protein Coding
SSBP1	Single Stranded DNA Binding Protein 1	Protein Coding
TRA2B	Transformer 2 Beta Homolog	Protein Coding
ZFP36	ZFP36 Ring Finger Protein	Protein Coding
CAPN7	Calpain 7	Protein Coding
DNAJA2	DnaJ Heat Shock Protein Family (Hsp40) Member A2	Protein Coding
HOOK1	Hook Microtubule Tethering Protein 1	Protein Coding
HSPA1B	Heat Shock Protein Family A (Hsp70) Member 1B	Protein Coding
LARP1	La Ribonucleoprotein 1, Translational Regulator	Protein Coding
PDIA6	Protein Disulfide Isomerase Family A Member 6	Protein Coding
RPL28	Ribosomal Protein L28	Protein Coding
RPL29	Ribosomal Protein L29	Protein Coding
RPL6	Ribosomal Protein L6	Protein Coding
SRSF4	Serine And Arginine Rich Splicing Factor 4	Protein Coding
SYNCRIP	Synaptotagmin Binding Cytoplasmic RNA Interacting Protein	Protein Coding
TPM4	Tropomyosin 4	Protein Coding
TRA2A	Transformer 2 Alpha Homolog	Protein Coding
TWF1	Twinfilin Actin Binding Protein 1	Protein Coding
YBX1	Y-Box Binding Protein 1	Protein Coding
ADAMTSL4	ADAMTS Like 4	Protein Coding
ADRM1	ADRM1 26S Proteasome Ubiquitin Receptor	Protein Coding
ALYREF	Aly/REF Export Factor	Protein Coding
ATP5F1C	ATP Synthase F1 Subunit Gamma	Protein Coding
ATXN2L	Ataxin 2 Like	Protein Coding
CEP170	Centrosomal Protein 170	Protein Coding
CLINT1	Clathrin Interactor 1	Protein Coding
CPSF6	Cleavage And Polyadenylation Specific Factor 6	Protein Coding
GOSR1	Golgi SNAP Receptor Complex Member 1	Protein Coding
HNRNPH3	Heterogeneous Nuclear Ribonucleoprotein H3	Protein Coding
LRRFIP2	LRR Binding FLII Interacting Protein 2	Protein Coding
MPP1	MAGUK P55 Scaffold Protein 1	Protein Coding
MYCBP	MYC Binding Protein	Protein Coding
MYL12A	Myosin Light Chain 12A	Protein Coding
MYL6B	Myosin Light Chain 6B	Protein Coding
MYO1B	Myosin IB	Protein Coding
MYO1D	Myosin ID	Protein Coding
PREB	Prolactin Regulatory Element Binding	Protein Coding
RBM14	RNA Binding Motif Protein 14	Protein Coding
RCC2	Regulator Of Chromosome Condensation 2	Protein Coding
RFWD3	Ring Finger And WD Repeat Domain 3	Protein Coding
RPL17	Ribosomal Protein L17	Protein Coding
RPS18	Ribosomal Protein S18	Protein Coding
RPS4X	Ribosomal Protein S4 X-Linked	Protein Coding
RPS8	Ribosomal Protein S8	Protein Coding
TMOD3	Tropomodulin 3	Protein Coding
TXNIP	Thioredoxin Interacting Protein	Protein Coding
AMBRA1	Autophagy And Beclin 1 Regulator 1	Protein Coding
CARD6	Caspase Recruitment Domain Family Member 6	Protein Coding
CDC42BPG	CDC42 Binding Protein Kinase Gamma	Protein Coding
COPS2	COP9 Signalosome Subunit 2	Protein Coding
CPSF2	Cleavage And Polyadenylation Specific Factor 2	Protein Coding
FAF2	Fas Associated Factor Family Member 2	Protein Coding
GCC2	GRIP And Coiled-Coil Domain Containing 2	Protein Coding
GTF3C3	General Transcription Factor IIIC Subunit 3	Protein Coding
H1-2	H1.2 Linker Histone, Cluster Member	Protein Coding
KRT86	Keratin 86	Protein Coding
MRPS12	Mitochondrial Ribosomal Protein S12	Protein Coding
PKP3	Plakophilin 3	Protein Coding
PLEKHA5	Pleckstrin Homology Domain Containing A5	Protein Coding
RAI14	Retinoic Acid Induced 14	Protein Coding
RPL38	Ribosomal Protein L38	Protein Coding
SCYL2	SCY1 Like Pseudokinase 2	Protein Coding
THRAP3	Thyroid Hormone Receptor Associated Protein 3	Protein Coding
TNRC6B	Trinucleotide Repeat Containing Adaptor 6B	Protein Coding
TRIP6	Thyroid Hormone Receptor Interactor 6	Protein Coding
VBP1	VHL Binding Protein 1	Protein Coding
WRNIP1	WRN Helicase Interacting Protein 1	Protein Coding
YTHDC1	YTH Domain Containing 1	Protein Coding
ZC3HAV1	Zinc Finger CCCH-Type Containing, Antiviral 1	Protein Coding
ZNF217	Zinc Finger Protein 217	Protein Coding
ZNF24	Zinc Finger Protein 24	Protein Coding
DCD	Dermcidin	Protein Coding
ESYT2	Extended Synaptotagmin 2	Protein Coding
G3BP2	G3BP Stress Granule Assembly Factor 2	Protein Coding
GSDME	Gasdermin E	Protein Coding
HELQ	Helicase, POLQ Like	Protein Coding
MGA	MAX Dimerization Protein MGA	Protein Coding
NUDT21	Nudix Hydrolase 21	Protein Coding
PRPF40A	Pre-MRNA Processing Factor 40 Homolog A	Protein Coding
RPS25	Ribosomal Protein S25	Protein Coding
SERBP1	SERPINE1 MRNA Binding Protein 1	Protein Coding
SNRPF	Small Nuclear Ribonucleoprotein Polypeptide F	Protein Coding
SRP14	Signal Recognition Particle 14	Protein Coding
SRRM2	Serine/Arginine Repetitive Matrix 2	Protein Coding
CALML5	Calmodulin Like 5	Protein Coding
CRTAM	Cytotoxic And Regulatory T Cell Molecule	Protein Coding
ERH	ERH MRNA Splicing And Mitosis Factor	Protein Coding
GLTP	Glycolipid Transfer Protein	Protein Coding
GOLGA3	Golgin A3	Protein Coding
HEMGN	Hemogen	Protein Coding
HRNR	Hornerin	Protein Coding
HSPBAP1	HSPB1 Associated Protein 1	Protein Coding
LACTB	Lactamase Beta	Protein Coding
LIMCH1	LIM And Calponin Homology Domains 1	Protein Coding
MLF2	Myeloid Leukemia Factor 2	Protein Coding
OTUD4	OTU Deubiquitinase 4	Protein Coding
POF1B	POF1B Actin Binding Protein	Protein Coding
RBM25	RNA Binding Motif Protein 25	Protein Coding
RPL39	Ribosomal Protein L39	Protein Coding
RPS27L	Ribosomal Protein S27 Like	Protein Coding
SEC16A	SEC16 Homolog A, Endoplasmic Reticulum Export Factor	Protein Coding
SRSF10	Serine And Arginine Rich Splicing Factor 10	Protein Coding
TANC2	Tetratricopeptide Repeat, Ankyrin Repeat And Coiled-Coil Containing 2	Protein Coding
TLE6	TLE Family Member 6, Subcortical Maternal Complex Member	Protein Coding
TRAFD1	TRAF-Type Zinc Finger Domain Containing 1	Protein Coding
ZNF146	Zinc Finger Protein 146	Protein Coding
AKAP8L	A-Kinase Anchoring Protein 8 Like	Protein Coding
AKNA	AT-Hook Transcription Factor	Protein Coding
FAM83D	Family With Sequence Similarity 83 Member D	Protein Coding
KCTD5	Potassium Channel Tetramerization Domain Containing 5	Protein Coding
LRRC59	Leucine Rich Repeat Containing 59	Protein Coding
PNN	Pinin, Desmosome Associated Protein	Protein Coding
SP6	Sp6 Transcription Factor	Protein Coding
ZKSCAN4	Zinc Finger With KRAB And SCAN Domains 4	Protein Coding
ZSCAN20	Zinc Finger And SCAN Domain Containing 20	Protein Coding
APOOL	Apolipoprotein O Like	Protein Coding
CEP44	Centrosomal Protein 44	Protein Coding
CHTOP	Chromatin Target Of PRMT1	Protein Coding
PALMD	Palmdelphin	Protein Coding
PPP1R12C	Protein Phosphatase 1 Regulatory Subunit 12C	Protein Coding
UBAP2	Ubiquitin Associated Protein 2	Protein Coding
UBL4A	Ubiquitin Like 4A	Protein Coding
UTP11	UTP11 Small Subunit Processome Component	Protein Coding
TMEM44	Transmembrane Protein 44	Protein Coding
CTAG2	Cancer/Testis Antigen 2	Protein Coding
H1-10	H1.10 Linker Histone	Protein Coding
H2BC12	H2B Clustered Histone 12	Protein Coding
LZTS3	Leucine Zipper Tumor Suppressor Family Member 3	Protein Coding
MAIP1	Matrix AAA Peptidase Interacting Protein 1	Protein Coding
OBI1	ORC Ubiquitin Ligase 1	Protein Coding
TMEM263	Transmembrane Protein 263	Protein Coding
ZAN	Zonadhesin	Protein Coding
H2AC12	H2A Clustered Histone 12	Protein Coding
RHOXF2	Rhox Homeobox Family Member 2	Protein Coding
ZNF391	Zinc Finger Protein 391	Protein Coding
RBM14-RBM4	RBM14-RBM4 Readthrough	Protein Coding
